# Supplementary material for: ﻿New species, a new combination, and DNA barcodes of Parachironomus Lenz, 1921 (Diptera, Chironomidae)
Source: Zookeys. 2023 Mar 16;1153:121–40. doi: 10.3897/zookeys.1153.98542 (PMC10194001; doi:10.3897/zookeys.1153.98542)
Supplement: XML Treatment for Parachironomus demissum [file zookeys.1153.98542-treatment1.xml]

<!DOCTYPE tp:taxon-treatment
  PUBLIC "-//TaxonX//DTD Taxonomic Treatment Publishing DTD v0 20100105//EN" "tax-treatment-NSO.dtd">
<tp:taxon-treatment xmlns:tp="http://www.plazi.org/taxpub"><tp:treatment-meta><kwd-group><label>Taxon classification</label><kwd>
                <named-content content-type="kingdom">Animalia</named-content>
              </kwd><kwd>
                <named-content content-type="order">Diptera</named-content>
              </kwd><kwd>
                <named-content content-type="family">Chironomidae</named-content>
              </kwd></kwd-group><mixed-citation publication-type="journal"><person-group><name><surname>Liu</surname><given-names>Wen-Bin</given-names></name><name><surname>Wang</surname><given-names>Ying</given-names></name><name><surname>Zhao</surname><given-names>Kang-Zhu</given-names></name><name><surname>Wang</surname><given-names>Cheng-Yan</given-names></name><name><surname>Zhang</surname><given-names>Jun-Yu</given-names></name><name><surname>Yan</surname><given-names>Chun-Cai</given-names></name><name><surname>Lin</surname><given-names>Xiao-Long</given-names></name></person-group><article-title>﻿New species, a new combination, and DNA barcodes of <italic><tp:taxon-name><tp:taxon-name-part taxon-name-part-type="genus" reg="Parachironomus">Parachironomus</tp:taxon-name-part></tp:taxon-name></italic> Lenz, 1921 (<tp:taxon-name><tp:taxon-name-part taxon-name-part-type="order">Diptera</tp:taxon-name-part></tp:taxon-name>, <tp:taxon-name><tp:taxon-name-part taxon-name-part-type="family">Chironomidae</tp:taxon-name-part></tp:taxon-name>)</article-title><source>Zookeys</source><day>16</day><month>03</month><year>2023</year><volume>1153</volume><fpage>121</fpage><lpage>140</lpage><pub-id pub-id-type="doi">10.3897/zookeys.1153.98542</pub-id></mixed-citation></tp:treatment-meta><tp:nomenclature><label>﻿</label><tp:taxon-name>
              <object-id xmlns:xlink="http://www.w3.org/1999/xlink" content-type="arpha" xlink:type="simple">BD3B0498-C468-54C7-B3BD-F69F044B0A39</object-id>
              <tp:taxon-name-part taxon-name-part-type="genus" reg="Parachironomus">Parachironomus</tp:taxon-name-part>
              <tp:taxon-name-part taxon-name-part-type="species" reg="demissum">demissum</tp:taxon-name-part>
            </tp:taxon-name><tp:taxon-authority>Yan, Wang &amp; Bu, 2012</tp:taxon-authority><tp:taxon-status xmlns:xlink="http://www.w3.org/1999/xlink" xlink:type="simple">comb. nov.</tp:taxon-status><xref ref-type="fig" rid="F3">Figs 3</xref><xref ref-type="fig" rid="F4">, 4</xref><xref ref-type="fig" rid="F5">, 5</xref><tp:nomenclature-citation-list><tp:nomenclature-citation><tp:taxon-name>
                  <tp:taxon-name-part taxon-name-part-type="genus" reg="Paracladopelma">Paracladopelma</tp:taxon-name-part>
                  <tp:taxon-name-part taxon-name-part-type="species" reg="demissum">demissum</tp:taxon-name-part>
                </tp:taxon-name><comment>Yan, Wang &amp; Bu, 2012: 291.</comment></tp:nomenclature-citation></tp:nomenclature-citation-list></tp:nomenclature><tp:treatment-sec sec-type="material" id="SECID0EGRBG"><title>Material examined.</title><p><bold><italic>Holotype</italic>.</bold> Male (<abbrev xmlns:xlink="http://www.w3.org/1999/xlink" xlink:title="College of Life Sciences, Tianjin Normal University" id="ABBRID0ERRBG" xlink:type="simple">TJNU</abbrev>: 11430), China, Sichuan Province, Yajiang County, Sandaoqiao Town, <named-content xmlns:xlink="http://www.w3.org/1999/xlink" content-type="dwc:verbatimCoordinates" xlink:type="simple"><named-content content-type="geo-json" specific-use="{&#34;type&#34;:&#34;Point&#34;,&#34;coordinates&#34;:[101.051340,30.015320]}" id="NCID0EYRBG" xlink:type="simple">30.01532°N, 101.05134°E</named-content></named-content>, 2460 m a.s.l., 9.VI.1996, light trap, leg: X. H. Wang. <bold><italic>Paratypes</italic>.</bold> One male (<abbrev xmlns:xlink="http://www.w3.org/1999/xlink" xlink:title="College of Life Sciences, Tianjin Normal University" id="ABBRID0EBSBG" xlink:type="simple">TJNU</abbrev>: 11730), China, Sichuan Province, Ya’an City, Baoxing County, Xinglong Elementary School, Xihe River, <named-content xmlns:xlink="http://www.w3.org/1999/xlink" content-type="dwc:verbatimCoordinates" xlink:type="simple"><named-content content-type="geo-json" specific-use="{&#34;type&#34;:&#34;Point&#34;,&#34;coordinates&#34;:[102.503870,30.258000]}" id="NCID0EISBG" xlink:type="simple">30.25800°N, 102.50387°E</named-content></named-content>, 1100 m a.s.l., 19.VI.1996, light trap, leg: X. H. Wang. One male (<abbrev xmlns:xlink="http://www.w3.org/1999/xlink" xlink:title="College of Life Sciences, Tianjin Normal University" id="ABBRID0ENSBG" xlink:type="simple">TJNU</abbrev>: 12886), China, Sichuan Province, Kangding County, Wasigou River, <named-content xmlns:xlink="http://www.w3.org/1999/xlink" content-type="dwc:verbatimCoordinates" xlink:type="simple"><named-content content-type="geo-json" specific-use="{&#34;type&#34;:&#34;Point&#34;,&#34;coordinates&#34;:[102.094540,30.041910]}" id="NCID0EUSBG" xlink:type="simple">30.04191°N, 102.09454°E</named-content></named-content>, 2000 m a.s.l., 15.VI.1996, light trap, leg: X. H. Wang. One male (<abbrev xmlns:xlink="http://www.w3.org/1999/xlink" xlink:title="College of Life Sciences, Tianjin Normal University" id="ABBRID0EZSBG" xlink:type="simple">TJNU</abbrev>: 13079), China, Sichuan Province, Shimian County, Nanyahe River, <named-content xmlns:xlink="http://www.w3.org/1999/xlink" content-type="dwc:verbatimCoordinates" xlink:type="simple"><named-content content-type="geo-json" specific-use="{&#34;type&#34;:&#34;Point&#34;,&#34;coordinates&#34;:[102.232650,29.111560]}" id="NCID0EATBG" xlink:type="simple">29.11156°N, 102.23265°E</named-content></named-content>, 1040 m a.s.l., 16.VI.1996, light trap, leg: X. H. Wang.</p></tp:treatment-sec><tp:treatment-sec sec-type="material" id="SECID0EFTBG"><title>Additional materials.</title><p>Two males (<abbrev xmlns:xlink="http://www.w3.org/1999/xlink" xlink:title="College of Fisheries and Life Science, Shanghai Ocean University" id="ABBRID0ELTBG" xlink:type="simple">SHOU</abbrev>: XL590, XL592), China, Xizang Autonomous Region, Rikaze City, Yadong County, Xiasima Town, <named-content xmlns:xlink="http://www.w3.org/1999/xlink" content-type="dwc:verbatimCoordinates" xlink:type="simple"><named-content content-type="geo-json" specific-use="{&#34;type&#34;:&#34;Point&#34;,&#34;coordinates&#34;:[88.905720,27.489860]}" id="NCID0ESTBG" xlink:type="simple">27.48986°N, 88.90572°E</named-content></named-content>, 3032 m a.s.l., 20.VII.2014, light trap, leg: X. L. Lin.</p></tp:treatment-sec><tp:treatment-sec sec-type="description" id="SECID0EXTBG"><title>Diagnostic characters.</title><p>The species can be distinguished from known species of <italic><tp:taxon-name><tp:taxon-name-part taxon-name-part-type="genus" reg="Parachironomus">Parachironomus</tp:taxon-name-part></tp:taxon-name></italic> by the following combination of characters: AR 0.58–0.67, 0.62; tergite IX with shoulder-like posterior margin; anal point triangular base, constricted in the middle, with a ridge mesally; anal tergite bands V-shaped and fused; superior volsella with a bare triangular projection apically; gonostylus slender, parallel-sided, curved medially, gradually tapered to the top.</p></tp:treatment-sec><tp:treatment-sec sec-type="description" id="SECID0EEUBG"><title>Description.</title><p><bold>Adult males</bold> (<italic>n</italic> = 6, unless otherwise stated). Total length 3.08–3.60, 3.35 mm. Wing length 1.60–1.89, 1.75 mm. Total length/wing length 1.81–2.10, 1.93. Wing length/length of profemur 2.16–2.63, 2.32.</p><p><bold><italic>Coloration</italic>.</bold> Thorax yellowish brown with pale brown spots. Femora and tibiae of front legs yellowish green with distal parts brown, anterior 1/2 of tarsi I yellowish green, remainder of front legs dark brown; femora, tibiae and basal 1/2 of tarsi I of mid and hind legs yellowish green, remaining dark brown. Abdomen yellowish green to dark brown, with tergites I–V yellowish green, tergites VII, VIII, and hypopygium dark brown.</p><p><bold><italic>Head</italic></bold> (Fig. <xref ref-type="fig" rid="F3">3A</xref>). Antenna with 11 flagellomeres, ultimate flagellomere 250–290, 273 (3) μm long. AR 0.58–0.67, 0.62 (3). Frontal tubercles conical, 13–25, 18 (5) μm long, 8–20, 17 (5) μm wide at base. Temporal setae 17–20, 18; including 3–4, 3 inner verticals; 5–8, 8 outer verticals; and 6–9, 8 postorbitals. Clypeus with 12–16, 15 setae. Tentorium 105–132, 118 (5) μm long, 22–28, 24 (5) μm wide. Palpomere lengths (in μm):30–42, 37 (5); 35–45, 39 (5); 95–119, 109 (5); 130–148, 139 (5); 155–220, 190 (5); Pm5/ Pm3 1.48–2.05, 1.76 (5).</p><fig id="F3" position="float" orientation="portrait"><object-id xmlns:xlink="http://www.w3.org/1999/xlink" content-type="doi" xlink:type="simple">10.3897/zookeys.1153.98542.figure3</object-id><object-id xmlns:xlink="http://www.w3.org/1999/xlink" content-type="arpha" xlink:type="simple">6F6757FD-7985-5FB0-B7F0-CB5A5A45F7D9</object-id><label>Figure 3.</label><caption><p>Head (<bold>A–C</bold>) and thorax (<bold>D–F</bold>) of <italic><tp:taxon-name><tp:taxon-name-part taxon-name-part-type="genus" reg="Parachironomus">Parachironomus</tp:taxon-name-part></tp:taxon-name></italic> species <bold>A</bold><italic><tp:taxon-name><tp:taxon-name-part taxon-name-part-type="genus" reg="Parachironomus">P.</tp:taxon-name-part><tp:taxon-name-part taxon-name-part-type="species" reg="demissum">demissum</tp:taxon-name-part></tp:taxon-name></italic> (Yan, Wang &amp; Bu), comb. nov. <bold>B</bold><italic><tp:taxon-name><tp:taxon-name-part taxon-name-part-type="genus" reg="Parachironomus">P.</tp:taxon-name-part><tp:taxon-name-part taxon-name-part-type="species" reg="wangi">wangi</tp:taxon-name-part></tp:taxon-name></italic> Liu &amp; Lin, sp. nov. <bold>C</bold><italic><tp:taxon-name><tp:taxon-name-part taxon-name-part-type="genus" reg="Parachironomus">P.</tp:taxon-name-part><tp:taxon-name-part taxon-name-part-type="species" reg="nankaiensis">nankaiensis</tp:taxon-name-part></tp:taxon-name></italic> Liu &amp; Lin, sp. nov. <bold>D</bold><italic><tp:taxon-name><tp:taxon-name-part taxon-name-part-type="genus" reg="Parachironomus">P.</tp:taxon-name-part><tp:taxon-name-part taxon-name-part-type="species" reg="demissum">demissum</tp:taxon-name-part></tp:taxon-name></italic> (Yan, Wang &amp; Bu), comb. nov. <bold>E</bold><italic><tp:taxon-name><tp:taxon-name-part taxon-name-part-type="genus" reg="Parachironomus">P.</tp:taxon-name-part><tp:taxon-name-part taxon-name-part-type="species" reg="wangi">wangi</tp:taxon-name-part></tp:taxon-name></italic> Liu &amp; Lin, sp. nov. <bold>F</bold><italic><tp:taxon-name><tp:taxon-name-part taxon-name-part-type="genus" reg="Parachironomus">P.</tp:taxon-name-part><tp:taxon-name-part taxon-name-part-type="species" reg="nankaiensis">nankaiensis</tp:taxon-name-part></tp:taxon-name></italic> Liu &amp; Lin, sp. nov. Scale bars: 200 μm.</p></caption><graphic xmlns:xlink="http://www.w3.org/1999/xlink" xlink:href="zookeys-1153-121_article-98542__-g003.jpg" position="float" orientation="portrait" xlink:type="simple" id="oo_825807.jpg"><uri content-type="original_file" xlink:type="simple">https://binary.pensoft.net/fig/825807</uri></graphic></fig><p><bold><italic>Thorax</italic></bold> (Fig. <xref ref-type="fig" rid="F3">3D</xref>). Antepronotals with 2–3, 2 setae, acrostichals 5–7, 6, dorsocentrals 7–8, 8, prealars 3. Scutellum with 12–14, 13 setae.</p><p><bold><italic>Wing</italic></bold> (Fig. <xref ref-type="fig" rid="F5">5A</xref>). VR 1.18–1.34, 1.26. R with 13–18, 16 setae, R<sub>1</sub> with 12–18, 15 setae, R<sub>4+5</sub> with 12–22, 16 setae. Brachiolum with 2–3, 2 setae. Squama with 3–5, 4 setae.</p><p><bold><italic>Legs</italic>.</bold> Front tibia with 3 subapical setae, 80–84, 82; 83–97, 91 and 85–112, 101 (5) μm long. Combs of mid tibia 37–41, 39 μm wide with 18–25, 22 μm long spur, and 41–55, 48 μm wide with 20–34, 27 μm long spur; combs of hind tibia 37–41, 39 μm wide with 23–27, 25 μm long spur, 60–66, 63 μm wide with 28–34, 32 μm long spur. Tarsomere 1 of mid and hind legs without sensilla chaetica. Lengths (in μm) and proportions of legs as in Table <xref ref-type="table" rid="T3">3</xref>.</p><table-wrap id="T3" position="float" orientation="portrait"><label>Table 3.</label><caption><p>Lengths (in μm) and proportions of legs of <italic><tp:taxon-name><tp:taxon-name-part taxon-name-part-type="genus" reg="Parachironomus">Parachironomus</tp:taxon-name-part><tp:taxon-name-part taxon-name-part-type="species" reg="demissum">demissum</tp:taxon-name-part></tp:taxon-name></italic> (Yan, Wang &amp; Bu), comb. nov., adult male (<italic>n</italic> = 6).</p></caption><table id="TID0EC3BI" rules="all"><tbody><tr><th rowspan="1" colspan="1"/><th rowspan="1" colspan="1">fe</th><th rowspan="1" colspan="1">ti</th><th rowspan="1" colspan="1">ta<sub>1</sub></th><th rowspan="1" colspan="1">ta<sub>2</sub></th><th rowspan="1" colspan="1">ta<sub>3</sub></th></tr><tr><td rowspan="1" colspan="1">P<sub>1</sub></td><td rowspan="1" colspan="1">632–815, 755</td><td rowspan="1" colspan="1">498–640, 586</td><td rowspan="1" colspan="1">901–1049, 996</td><td rowspan="1" colspan="1">341–434, 407</td><td rowspan="1" colspan="1">276–352, 329</td></tr><tr><td rowspan="1" colspan="1">P<sub>2</sub></td><td rowspan="1" colspan="1">575–810, 731</td><td rowspan="1" colspan="1">524–660, 600</td><td rowspan="1" colspan="1">317–370, 349</td><td rowspan="1" colspan="1">134–180, 169</td><td rowspan="1" colspan="1">99–133, 122</td></tr><tr><td rowspan="1" colspan="1">P<sub>3</sub></td><td rowspan="1" colspan="1">730–910, 841</td><td rowspan="1" colspan="1">698–890, 802</td><td rowspan="1" colspan="1">496–549, 521</td><td rowspan="1" colspan="1">245–290, 275</td><td rowspan="1" colspan="1">187–246, 221</td></tr><tr><td rowspan="1" colspan="1"/><td rowspan="1" colspan="1">
                      <bold>ta<sub>4</sub></bold>
                    </td><td rowspan="1" colspan="1">
                      <bold>ta<sub>5</sub></bold>
                    </td><td rowspan="1" colspan="1">
                      <bold>LR</bold>
                    </td><td rowspan="1" colspan="1">
                      <bold>BV</bold>
                    </td><td rowspan="1" colspan="1">
                      <bold>SV</bold>
                    </td></tr><tr><td rowspan="1" colspan="1">P<sub>1</sub></td><td rowspan="1" colspan="1">273–326, 305</td><td rowspan="1" colspan="1">152–170, 162</td><td rowspan="1" colspan="1">1.63–1.81, 1.69</td><td rowspan="1" colspan="1">1.94–1.95, 1.94</td><td rowspan="1" colspan="1">1.25–1.37, 1.34</td></tr><tr><td rowspan="1" colspan="1">P<sub>2</sub></td><td rowspan="1" colspan="1">64–90, 84</td><td rowspan="1" colspan="1">66–70, 69</td><td rowspan="1" colspan="1">0.55–0.64, 0.58</td><td rowspan="1" colspan="1">3.75–3.90, 3.79</td><td rowspan="1" colspan="1">3.47–3.93, 3.81</td></tr><tr><td rowspan="1" colspan="1">P<sub>3</sub></td><td rowspan="1" colspan="1">112–140, 126</td><td rowspan="1" colspan="1">80–96, 87</td><td rowspan="1" colspan="1">0.61–0.71, 0.65</td><td rowspan="1" colspan="1">3.01–3.07, 3.05</td><td rowspan="1" colspan="1">2.88–3.22, 3.15</td></tr></tbody></table></table-wrap><p><bold><italic>Hypopygium</italic></bold> (Figs <xref ref-type="fig" rid="F4">4A, D</xref>, <xref ref-type="fig" rid="F5">5B, C</xref>). Tergite IX with shoulder-like posterior margin, bearing 16–24, 20 setae at base of anal point. Laterosternite IX with 2 or 3, 3 setae. Anal point 55–67, 63 μm long, 12–25, 19 μm wide at base, 10–14, 13 μm wide apically, originating from caudal margin of anal tergite, triangular base, constricted in the middle, with a ridge mesally, moderately widen to distal and apically swollen (Fig. <xref ref-type="fig" rid="F4">4D</xref>). Anal tergite bands V-shaped and fused. Phallapodeme 52–70, 61 μm long. Transverse sternapodeme 30–52, 42 μm long. Superior volsella 55–65, 61 μm long, curved medially, expanded in the apical part, apically with a bare triangular projection, bearing two subapical setae, covered with microtrichia on inner margin. Inferior volsella with moderately blunt caudal projection, not reaching beyond anal tergite margin, and covered by microtrichia (Fig. <xref ref-type="fig" rid="F4">4G</xref>). Gonocoxite 90–131, 107 μm long, with three setae on inner margin. Gonostylus 140–174, 168 μm long, slender, parallel-sided, curved medially, gradually tapered to the top, bearing 12–24, 20 setae along inner margin and one stronger seta at apex. HR 0.55–0.94, 0.68. HV 1.86–2.50, 2.09.</p><fig id="F4" position="float" orientation="portrait"><object-id xmlns:xlink="http://www.w3.org/1999/xlink" content-type="doi" xlink:type="simple">10.3897/zookeys.1153.98542.figure4</object-id><object-id xmlns:xlink="http://www.w3.org/1999/xlink" content-type="arpha" xlink:type="simple">F6607156-71DD-5855-923F-BB20017C46E3</object-id><label>Figure 4.</label><caption><p>Hypopygium <bold>A</bold><italic><tp:taxon-name><tp:taxon-name-part taxon-name-part-type="genus" reg="Parachironomus">P.</tp:taxon-name-part><tp:taxon-name-part taxon-name-part-type="species" reg="demissum">demissum</tp:taxon-name-part></tp:taxon-name></italic> (Yan, Wang &amp; Bu), comb. nov. <bold>B</bold><italic><tp:taxon-name><tp:taxon-name-part taxon-name-part-type="genus" reg="Parachironomus">P.</tp:taxon-name-part><tp:taxon-name-part taxon-name-part-type="species" reg="wangi">wangi</tp:taxon-name-part></tp:taxon-name></italic> Liu &amp; Lin, sp. nov. <bold>C</bold><italic><tp:taxon-name><tp:taxon-name-part taxon-name-part-type="genus" reg="Parachironomus">P.</tp:taxon-name-part><tp:taxon-name-part taxon-name-part-type="species" reg="nankaiensis">nankaiensis</tp:taxon-name-part></tp:taxon-name></italic> Liu &amp; Lin, sp. nov. Anal point <bold>D</bold><italic><tp:taxon-name><tp:taxon-name-part taxon-name-part-type="genus" reg="Parachironomus">P.</tp:taxon-name-part><tp:taxon-name-part taxon-name-part-type="species" reg="demissum">demissum</tp:taxon-name-part></tp:taxon-name></italic> (Yan, Wang &amp; Bu), comb. nov. <bold>E</bold><italic><tp:taxon-name><tp:taxon-name-part taxon-name-part-type="genus" reg="Parachironomus">P.</tp:taxon-name-part><tp:taxon-name-part taxon-name-part-type="species" reg="wangi">wangi</tp:taxon-name-part></tp:taxon-name></italic> Liu &amp; Lin, sp. nov. <bold>F</bold><italic><tp:taxon-name><tp:taxon-name-part taxon-name-part-type="genus" reg="Parachironomus">P.</tp:taxon-name-part><tp:taxon-name-part taxon-name-part-type="species" reg="nankaiensis">nankaiensis</tp:taxon-name-part></tp:taxon-name></italic> Liu &amp; Lin, sp. nov. Superior volsella <bold>G</bold><italic><tp:taxon-name><tp:taxon-name-part taxon-name-part-type="genus" reg="Parachironomus">P.</tp:taxon-name-part><tp:taxon-name-part taxon-name-part-type="species" reg="demissum">demissum</tp:taxon-name-part></tp:taxon-name></italic> (Yan, Wang &amp; Bu), comb. Nov. <bold>H</bold><italic><tp:taxon-name><tp:taxon-name-part taxon-name-part-type="genus" reg="Parachironomus">P.</tp:taxon-name-part><tp:taxon-name-part taxon-name-part-type="species" reg="wangi">wangi</tp:taxon-name-part></tp:taxon-name></italic> Liu &amp; Lin, sp. nov. <bold>I</bold><italic><tp:taxon-name><tp:taxon-name-part taxon-name-part-type="genus" reg="Parachironomus">P.</tp:taxon-name-part><tp:taxon-name-part taxon-name-part-type="species" reg="nankaiensis">nankaiensis</tp:taxon-name-part></tp:taxon-name></italic> Liu &amp; Lin, sp. nov. Scale bars: 50 μm.</p></caption><graphic xmlns:xlink="http://www.w3.org/1999/xlink" xlink:href="zookeys-1153-121_article-98542__-g004.jpg" position="float" orientation="portrait" xlink:type="simple" id="oo_825808.jpg"><uri content-type="original_file" xlink:type="simple">https://binary.pensoft.net/fig/825808</uri></graphic></fig><fig id="F5" position="float" orientation="portrait"><object-id xmlns:xlink="http://www.w3.org/1999/xlink" content-type="doi" xlink:type="simple">10.3897/zookeys.1153.98542.figure5</object-id><object-id xmlns:xlink="http://www.w3.org/1999/xlink" content-type="arpha" xlink:type="simple">AF89164D-3F95-5FFE-AA31-CF258E0E3E10</object-id><label>Figure 5.</label><caption><p><italic><tp:taxon-name><tp:taxon-name-part taxon-name-part-type="genus" reg="Parachironomus">Parachironomus</tp:taxon-name-part><tp:taxon-name-part taxon-name-part-type="species" reg="demissum">demissum</tp:taxon-name-part></tp:taxon-name></italic> (Yan, Wang &amp; Bu), comb. nov. holotype male <bold>A</bold> wing <bold>B</bold> hypopygium, dorsal view <bold>C</bold> hypopygium, ventral view.</p></caption><graphic xmlns:xlink="http://www.w3.org/1999/xlink" xlink:href="zookeys-1153-121_article-98542__-g005.jpg" position="float" orientation="portrait" xlink:type="simple" id="oo_825809.jpg"><uri content-type="original_file" xlink:type="simple">https://binary.pensoft.net/fig/825809</uri></graphic></fig></tp:treatment-sec><tp:treatment-sec sec-type="distribution" id="SECID0E1FAI"><title>Distribution.</title><p>China (Sichuan and Xizang).</p></tp:treatment-sec></tp:taxon-treatment>
