# Supplementary material for: ﻿New species, a new combination, and DNA barcodes of Parachironomus Lenz, 1921 (Diptera, Chironomidae)
Source: Zookeys. 2023 Mar 16;1153:121–40. doi: 10.3897/zookeys.1153.98542 (PMC10194001; doi:10.3897/zookeys.1153.98542)
Supplement: XML Treatment for Parachironomus wangi [file zookeys.1153.98542-treatment2.xml]

<!DOCTYPE tp:taxon-treatment
  PUBLIC "-//TaxonX//DTD Taxonomic Treatment Publishing DTD v0 20100105//EN" "tax-treatment-NSO.dtd">
<tp:taxon-treatment xmlns:tp="http://www.plazi.org/taxpub"><tp:treatment-meta><kwd-group><label>Taxon classification</label><kwd>
                <named-content content-type="kingdom">Animalia</named-content>
              </kwd><kwd>
                <named-content content-type="order">Diptera</named-content>
              </kwd><kwd>
                <named-content content-type="family">Chironomidae</named-content>
              </kwd></kwd-group><mixed-citation publication-type="journal"><person-group><name><surname>Liu</surname><given-names>Wen-Bin</given-names></name><name><surname>Wang</surname><given-names>Ying</given-names></name><name><surname>Zhao</surname><given-names>Kang-Zhu</given-names></name><name><surname>Wang</surname><given-names>Cheng-Yan</given-names></name><name><surname>Zhang</surname><given-names>Jun-Yu</given-names></name><name><surname>Yan</surname><given-names>Chun-Cai</given-names></name><name><surname>Lin</surname><given-names>Xiao-Long</given-names></name></person-group><article-title>﻿New species, a new combination, and DNA barcodes of <italic><tp:taxon-name><tp:taxon-name-part taxon-name-part-type="genus" reg="Parachironomus">Parachironomus</tp:taxon-name-part></tp:taxon-name></italic> Lenz, 1921 (<tp:taxon-name><tp:taxon-name-part taxon-name-part-type="order">Diptera</tp:taxon-name-part></tp:taxon-name>, <tp:taxon-name><tp:taxon-name-part taxon-name-part-type="family">Chironomidae</tp:taxon-name-part></tp:taxon-name>)</article-title><source>Zookeys</source><day>16</day><month>03</month><year>2023</year><volume>1153</volume><fpage>121</fpage><lpage>140</lpage><pub-id pub-id-type="doi">10.3897/zookeys.1153.98542</pub-id></mixed-citation></tp:treatment-meta><tp:nomenclature><label>﻿</label><tp:taxon-name>
              <object-id xmlns:xlink="http://www.w3.org/1999/xlink" content-type="arpha" xlink:type="simple">5C236D6B-41F2-5580-800B-721C81DBDD3D</object-id>
              <tp:taxon-name-part taxon-name-part-type="genus" reg="Parachironomus">Parachironomus</tp:taxon-name-part>
              <tp:taxon-name-part taxon-name-part-type="species" reg="wangi">wangi</tp:taxon-name-part>
              <object-id xmlns:xlink="http://www.w3.org/1999/xlink" content-type="zoobank" xlink:type="simple">https://zoobank.org/DE07AF99-393F-407D-826E-FCA5C9B45FE1</object-id>
            </tp:taxon-name><tp:taxon-authority>Liu &amp; Lin</tp:taxon-authority><tp:taxon-status xmlns:xlink="http://www.w3.org/1999/xlink" xlink:type="simple">sp. nov.</tp:taxon-status><xref ref-type="fig" rid="F3">Figs 3</xref><xref ref-type="fig" rid="F4">, 4</xref><xref ref-type="fig" rid="F6">, 6</xref></tp:nomenclature><tp:treatment-sec sec-type="material" id="SECID0EVHAI"><title>Material examined.</title><p><bold><italic>Holotype</italic>.</bold> Male (<abbrev xmlns:xlink="http://www.w3.org/1999/xlink" xlink:title="College of Fisheries and Life Science, Shanghai Ocean University" id="ABBRID0EAIAI" xlink:type="simple">SHOU</abbrev>: XL601), China, Xizang Autonomous Region, Shannan City, Gongga County, Gangdui Town, <named-content xmlns:xlink="http://www.w3.org/1999/xlink" content-type="dwc:verbatimCoordinates" xlink:type="simple"><named-content content-type="geo-json" specific-use="{&#34;type&#34;:&#34;Point&#34;,&#34;coordinates&#34;:[90.823230,29.278880]}" id="NCID0EHIAI" xlink:type="simple">29.27888°N, 90.82323°E</named-content></named-content>, 3586 m a.s.l., 18.VII.2014, sweep net, leg: X.L. Lin. <bold><italic>Paratypes</italic>.</bold> One male (<abbrev xmlns:xlink="http://www.w3.org/1999/xlink" xlink:title="College of Life Sciences, Tianjin Normal University" id="ABBRID0EQIAI" xlink:type="simple">TJNU</abbrev>: XL602), collecting data as holotype.</p></tp:treatment-sec><tp:treatment-sec sec-type="description" id="SECID0EUIAI"><title>Diagnostic characters.</title><p>The species can be distinguished from known species of <italic><tp:taxon-name><tp:taxon-name-part taxon-name-part-type="genus" reg="Parachironomus">Parachironomus</tp:taxon-name-part></tp:taxon-name></italic> by the following combination of characters: frontal tubercles absent; tergite IX with triangular posterior margin; anal point slightly wider at base, parallel-sided, swollen apically; superior volsella wide, parallel-sided, bent inward at 1/3 distance from apex, apically rounded, free microtrichia; inferior volsella not reaching beyond anal tergite margin; gonostylus gradually widened distally, curved and parallel-sided, apically rounded.</p></tp:treatment-sec><tp:treatment-sec sec-type="description" id="SECID0EBJAI"><title>Description.</title><p><bold>Adult males</bold> (<italic>n</italic> = 2, unless otherwise stated). Total length 3.63–3.91, 3.77 mm. Wing length 1.85–1.91, 1.88 mm. Total length/wing length 1.96–2.05, 2.01. Wing length/length of profemur 2.74–2.79, 2.77.</p><p><bold><italic>Coloration</italic>.</bold> Thorax yellowish brown with pale brown spots. Front legs dark brown; femora and basal 1/3 of tarsi I of mid and hind legs yellowish brown, remaining dark brown. Abdomen pale yellow to yellowish brown, with tergites I–VI pale yellow, tergites VII, VIII, and hypopygium yellowish brown.</p><p><bold><italic>Head</italic></bold> (Fig. <xref ref-type="fig" rid="F3">3B</xref>). Antenna with 11 flagellomeres, ultimate flagellomere 502–536, 519 μm long. AR 1.54–1.55, 1.55. Frontal tubercles absent. Temporal setae 13–14, 14; including 2–4, 3 inner verticals; 4–6, 5 outer verticals; and 5 or 6, 6 postorbitals. Clypeus with 7–9, 8 setae. Tentorium 95–128, 112 μm long, 31–34, 33 μm wide. Palpomere lengths (in μm): 26–28, 27; 37–39, 38; 92–98, 95; 106–109, 108; 176–193, 185; Pm5/ Pm3 1.91–1.97, 1.94.</p><p><bold><italic>Thorax</italic></bold> (Fig. <xref ref-type="fig" rid="F3">3E</xref>). Antepronotals with 1 or 2, 2 setae, acrostichals 4, dorsocentrals 8, prealars 3. Scutellum with 12 setae.</p><p><bold><italic>Wing</italic></bold> (Fig. <xref ref-type="fig" rid="F6">6A</xref>). VR 1.10–1.16, 1.13. R with 5 or 6, 6 setae, R<sub>1</sub> with 1 or 2, 2 setae, R<sub>4+5</sub> with 2 setae. Brachiolum with two setae. Squama with 7–9, 8 setae.</p><fig id="F6" position="float" orientation="portrait"><object-id xmlns:xlink="http://www.w3.org/1999/xlink" content-type="doi" xlink:type="simple">10.3897/zookeys.1153.98542.figure6</object-id><object-id xmlns:xlink="http://www.w3.org/1999/xlink" content-type="arpha" xlink:type="simple">AA3E9BEE-69D5-5909-BC7E-E1BE49868999</object-id><label>Figure 6.</label><caption><p><italic><tp:taxon-name><tp:taxon-name-part taxon-name-part-type="genus" reg="Parachironomus">Parachironomus</tp:taxon-name-part><tp:taxon-name-part taxon-name-part-type="species" reg="wangi">wangi</tp:taxon-name-part></tp:taxon-name></italic> Liu &amp; Lin, sp. nov. holotype male <bold>A</bold> wing <bold>B</bold> hypopygium, dorsal view <bold>C</bold> hypopygium, ventral view.</p></caption><graphic xmlns:xlink="http://www.w3.org/1999/xlink" xlink:href="zookeys-1153-121_article-98542__-g006.jpg" position="float" orientation="portrait" xlink:type="simple" id="oo_825810.jpg"><uri content-type="original_file" xlink:type="simple">https://binary.pensoft.net/fig/825810</uri></graphic></fig><p><bold><italic>Legs</italic>.</bold> Front tibia with three subapical setae, 82–91, 87; 84 (1) and 105 (1) μm long. Combs of mid tibia 26–33, 30 μm wide with 15–25, 20 μm long spur, and 21 μm wide with 28 μm long spur; combs of hind tibia 22–26, 24 μm wide with 22–34, 28 μm long spur, 38–42, 40 μm wide with 34–38, 36 μm long spur. Tarsomere 1 of mid and hind legs without sensilla chaetica. Lengths (in μm) and proportions of legs as in Table <xref ref-type="table" rid="T4">4</xref>.</p><table-wrap id="T4" position="float" orientation="portrait"><label>Table 4.</label><caption><p>Lengths (in μm) and proportions of legs of <italic><tp:taxon-name><tp:taxon-name-part taxon-name-part-type="genus" reg="Parachironomus">Parachironomus</tp:taxon-name-part><tp:taxon-name-part taxon-name-part-type="species" reg="wangi">wangi</tp:taxon-name-part></tp:taxon-name></italic> Liu &amp; Lin, sp. nov., adult male (<italic>n</italic> = 2).</p></caption><table id="TID0E4GCI" rules="all"><tbody><tr><th rowspan="1" colspan="1"/><th rowspan="1" colspan="1">fe</th><th rowspan="1" colspan="1">ti</th><th rowspan="1" colspan="1">ta<sub>1</sub></th><th rowspan="1" colspan="1">ta<sub>2</sub></th><th rowspan="1" colspan="1">ta<sub>3</sub></th></tr><tr><td rowspan="1" colspan="1">P<sub>1</sub></td><td rowspan="1" colspan="1">664–695, 680</td><td rowspan="1" colspan="1">469–503, 486</td><td rowspan="1" colspan="1">858–940, 899</td><td rowspan="1" colspan="1">455–489, 472</td><td rowspan="1" colspan="1">337–355, 346</td></tr><tr><td rowspan="1" colspan="1">P<sub>2</sub></td><td rowspan="1" colspan="1">692–700, 696</td><td rowspan="1" colspan="1">604–638, 621</td><td rowspan="1" colspan="1">348–362, 355</td><td rowspan="1" colspan="1">171–189, 180</td><td rowspan="1" colspan="1">126–135, 131</td></tr><tr><td rowspan="1" colspan="1">P<sub>3</sub></td><td rowspan="1" colspan="1">726–751, 739</td><td rowspan="1" colspan="1">783–801, 792</td><td rowspan="1" colspan="1">560–594, 577</td><td rowspan="1" colspan="1">291–302, 297</td><td rowspan="1" colspan="1">220–231, 226</td></tr><tr><td rowspan="1" colspan="1"/><td rowspan="1" colspan="1">
                      <bold>ta<sub>4</sub></bold>
                    </td><td rowspan="1" colspan="1">
                      <bold>ta<sub>5</sub></bold>
                    </td><td rowspan="1" colspan="1">
                      <bold>LR</bold>
                    </td><td rowspan="1" colspan="1">
                      <bold>BV</bold>
                    </td><td rowspan="1" colspan="1">
                      <bold>SV</bold>
                    </td></tr><tr><td rowspan="1" colspan="1">P<sub>1</sub></td><td rowspan="1" colspan="1">282–290, 286</td><td rowspan="1" colspan="1">147–152, 150</td><td rowspan="1" colspan="1">1.83–1.87, 1.85</td><td rowspan="1" colspan="1">1.62–1.67, 1.65</td><td rowspan="1" colspan="1">1.27–1.32, 1.30</td></tr><tr><td rowspan="1" colspan="1">P<sub>2</sub></td><td rowspan="1" colspan="1">83–84, 84</td><td rowspan="1" colspan="1">75–78, 77</td><td rowspan="1" colspan="1">0.57–0.58, 0.57</td><td rowspan="1" colspan="1">3.50–3.61, 3.56</td><td rowspan="1" colspan="1">3.70–3.72, 3.71</td></tr><tr><td rowspan="1" colspan="1">P<sub>3</sub></td><td rowspan="1" colspan="1">127–130, 129</td><td rowspan="1" colspan="1">90–93, 92</td><td rowspan="1" colspan="1">0.72–0.74, 0.73</td><td rowspan="1" colspan="1">2.82–2.86, 2.84</td><td rowspan="1" colspan="1">2.61–2.69, 2.65</td></tr></tbody></table></table-wrap><p><bold><italic>Hypopygium</italic></bold> (Figs <xref ref-type="fig" rid="F4">4B, E, H</xref>, <xref ref-type="fig" rid="F6">6B, C</xref>). Tergite IX with triangular posterior margin, bearing 4–8, 6 setae at base of anal point. Laterosternite IX with two setae. Anal point originating from caudal margin of anal tergite, slightly wider at base, parallel-sided, swollen apically, 56–60, 58 μm long, 17–21, 19 μm wide at base, 10 μm wide at apex (Fig. <xref ref-type="fig" rid="F4">4E</xref>). Anal tergite bands V-shaped, fused in the middle. Phallapodeme 79–81, 80 μm long. Transverse sternapodeme 39–45, 42 μm long. Superior volsella wide, parallel-sided, bent inward at 1/3 distance from apex, apically rounded, 50–61, 56 μm long, 12–14, 13 μm wide at apex, bearing an apical seta and a proximal lateral seta, both arising from distinct setal pits, free microtrichia. Inferior volsella with distinct blunt caudal projection, not reaching beyond anal tergite margin, and covered by microtrichia (Fig. <xref ref-type="fig" rid="F4">4H</xref>). Gonocoxite 119–135, 127 μm long, with 4 strong medial setae. Gonostylus 171–174, 173 μm long, narrower at base, gradually widened distally, curved and parallel-sided, apically rounded, bearing 6–8, 7 setae along inner margin and one stronger seta at apex. HR 0.70–0.78, 0.74. HV 2.12–2.25, 2.18.</p></tp:treatment-sec><tp:treatment-sec sec-type="etymology" id="SECID0EOTAI"><title>Etymology.</title><p>Name after Prof. Xin-Hua Wang, for his outstanding contribution towards increasing our knowledge of aquatic insect taxonomy; noun in nominative case.</p></tp:treatment-sec><tp:treatment-sec sec-type="distribution" id="SECID0ETTAI"><title>Distribution.</title><p>China (Xizang).</p></tp:treatment-sec><tp:treatment-sec><!--Section generated to contain objects referenced in tp:taxon-treatment.--><fig id="F3" position="float" orientation="portrait"><object-id xmlns:xlink="http://www.w3.org/1999/xlink" content-type="doi" xlink:type="simple">10.3897/zookeys.1153.98542.figure3</object-id><object-id xmlns:xlink="http://www.w3.org/1999/xlink" content-type="arpha" xlink:type="simple">6F6757FD-7985-5FB0-B7F0-CB5A5A45F7D9</object-id><label>Figure 3.</label><caption><p>Head (<bold>A–C</bold>) and thorax (<bold>D–F</bold>) of <italic><tp:taxon-name><tp:taxon-name-part taxon-name-part-type="genus" reg="Parachironomus">Parachironomus</tp:taxon-name-part></tp:taxon-name></italic> species <bold>A</bold><italic><tp:taxon-name><tp:taxon-name-part taxon-name-part-type="genus" reg="Parachironomus">P.</tp:taxon-name-part><tp:taxon-name-part taxon-name-part-type="species" reg="demissum">demissum</tp:taxon-name-part></tp:taxon-name></italic> (Yan, Wang &amp; Bu), comb. nov. <bold>B</bold><italic><tp:taxon-name><tp:taxon-name-part taxon-name-part-type="genus" reg="Parachironomus">P.</tp:taxon-name-part><tp:taxon-name-part taxon-name-part-type="species" reg="wangi">wangi</tp:taxon-name-part></tp:taxon-name></italic> Liu &amp; Lin, sp. nov. <bold>C</bold><italic><tp:taxon-name><tp:taxon-name-part taxon-name-part-type="genus" reg="Parachironomus">P.</tp:taxon-name-part><tp:taxon-name-part taxon-name-part-type="species" reg="nankaiensis">nankaiensis</tp:taxon-name-part></tp:taxon-name></italic> Liu &amp; Lin, sp. nov. <bold>D</bold><italic><tp:taxon-name><tp:taxon-name-part taxon-name-part-type="genus" reg="Parachironomus">P.</tp:taxon-name-part><tp:taxon-name-part taxon-name-part-type="species" reg="demissum">demissum</tp:taxon-name-part></tp:taxon-name></italic> (Yan, Wang &amp; Bu), comb. nov. <bold>E</bold><italic><tp:taxon-name><tp:taxon-name-part taxon-name-part-type="genus" reg="Parachironomus">P.</tp:taxon-name-part><tp:taxon-name-part taxon-name-part-type="species" reg="wangi">wangi</tp:taxon-name-part></tp:taxon-name></italic> Liu &amp; Lin, sp. nov. <bold>F</bold><italic><tp:taxon-name><tp:taxon-name-part taxon-name-part-type="genus" reg="Parachironomus">P.</tp:taxon-name-part><tp:taxon-name-part taxon-name-part-type="species" reg="nankaiensis">nankaiensis</tp:taxon-name-part></tp:taxon-name></italic> Liu &amp; Lin, sp. nov. Scale bars: 200 μm.</p></caption><graphic xmlns:xlink="http://www.w3.org/1999/xlink" xlink:href="zookeys-1153-121_article-98542__-g003.jpg" position="float" orientation="portrait" xlink:type="simple" id="oo_825807.jpg"><uri content-type="original_file" xlink:type="simple">https://binary.pensoft.net/fig/825807</uri></graphic></fig><fig id="F4" position="float" orientation="portrait"><object-id xmlns:xlink="http://www.w3.org/1999/xlink" content-type="doi" xlink:type="simple">10.3897/zookeys.1153.98542.figure4</object-id><object-id xmlns:xlink="http://www.w3.org/1999/xlink" content-type="arpha" xlink:type="simple">F6607156-71DD-5855-923F-BB20017C46E3</object-id><label>Figure 4.</label><caption><p>Hypopygium <bold>A</bold><italic><tp:taxon-name><tp:taxon-name-part taxon-name-part-type="genus" reg="Parachironomus">P.</tp:taxon-name-part><tp:taxon-name-part taxon-name-part-type="species" reg="demissum">demissum</tp:taxon-name-part></tp:taxon-name></italic> (Yan, Wang &amp; Bu), comb. nov. <bold>B</bold><italic><tp:taxon-name><tp:taxon-name-part taxon-name-part-type="genus" reg="Parachironomus">P.</tp:taxon-name-part><tp:taxon-name-part taxon-name-part-type="species" reg="wangi">wangi</tp:taxon-name-part></tp:taxon-name></italic> Liu &amp; Lin, sp. nov. <bold>C</bold><italic><tp:taxon-name><tp:taxon-name-part taxon-name-part-type="genus" reg="Parachironomus">P.</tp:taxon-name-part><tp:taxon-name-part taxon-name-part-type="species" reg="nankaiensis">nankaiensis</tp:taxon-name-part></tp:taxon-name></italic> Liu &amp; Lin, sp. nov. Anal point <bold>D</bold><italic><tp:taxon-name><tp:taxon-name-part taxon-name-part-type="genus" reg="Parachironomus">P.</tp:taxon-name-part><tp:taxon-name-part taxon-name-part-type="species" reg="demissum">demissum</tp:taxon-name-part></tp:taxon-name></italic> (Yan, Wang &amp; Bu), comb. nov. <bold>E</bold><italic><tp:taxon-name><tp:taxon-name-part taxon-name-part-type="genus" reg="Parachironomus">P.</tp:taxon-name-part><tp:taxon-name-part taxon-name-part-type="species" reg="wangi">wangi</tp:taxon-name-part></tp:taxon-name></italic> Liu &amp; Lin, sp. nov. <bold>F</bold><italic><tp:taxon-name><tp:taxon-name-part taxon-name-part-type="genus" reg="Parachironomus">P.</tp:taxon-name-part><tp:taxon-name-part taxon-name-part-type="species" reg="nankaiensis">nankaiensis</tp:taxon-name-part></tp:taxon-name></italic> Liu &amp; Lin, sp. nov. Superior volsella <bold>G</bold><italic><tp:taxon-name><tp:taxon-name-part taxon-name-part-type="genus" reg="Parachironomus">P.</tp:taxon-name-part><tp:taxon-name-part taxon-name-part-type="species" reg="demissum">demissum</tp:taxon-name-part></tp:taxon-name></italic> (Yan, Wang &amp; Bu), comb. Nov. <bold>H</bold><italic><tp:taxon-name><tp:taxon-name-part taxon-name-part-type="genus" reg="Parachironomus">P.</tp:taxon-name-part><tp:taxon-name-part taxon-name-part-type="species" reg="wangi">wangi</tp:taxon-name-part></tp:taxon-name></italic> Liu &amp; Lin, sp. nov. <bold>I</bold><italic><tp:taxon-name><tp:taxon-name-part taxon-name-part-type="genus" reg="Parachironomus">P.</tp:taxon-name-part><tp:taxon-name-part taxon-name-part-type="species" reg="nankaiensis">nankaiensis</tp:taxon-name-part></tp:taxon-name></italic> Liu &amp; Lin, sp. nov. Scale bars: 50 μm.</p></caption><graphic xmlns:xlink="http://www.w3.org/1999/xlink" xlink:href="zookeys-1153-121_article-98542__-g004.jpg" position="float" orientation="portrait" xlink:type="simple" id="oo_825808.jpg"><uri content-type="original_file" xlink:type="simple">https://binary.pensoft.net/fig/825808</uri></graphic></fig></tp:treatment-sec></tp:taxon-treatment>
